# Supplementary material for: Restraint Stress-Induced Immunosuppression Is Associated with Concurrent Macrophage Pyroptosis Cell Death in Mice
Source: Int J Mol Sci. 2023 Aug 17;24(16):12877. doi: 10.3390/ijms241612877 (PMC10454201; doi:10.3390/ijms241612877)
Supplement: Supplementary file 1 [file ijms-24-12877-s001.zip]

Archive with 1 entries (1 files):
- ijms-2480378-supplementary.pdf
